# Supplementary material for: Mapping Arctic cetaceans from space: A case study for beluga and narwhal
Source: PLoS One. 2021 Aug 4;16(8):e0254380. doi: 10.1371/journal.pone.0254380 (PMC8336832; doi:10.1371/journal.pone.0254380)
Supplement: S2 Database — (CSV) [file pone.0254380.s003.csv]

X	Y	OBJECT_ID	Photo_ID	NARWHAL_OBSERVER1	NARWHAL__OBSERVER2	UNCERTAIN_OBSERVER1	UNCERTAIN_OBSERVER2	BEAUFORT_STATE
-80.92583914	72.42920548	1	o17AUG02183546-P2AS-012605523010_01_P002	0	0	1	1	1
-80.92581692	72.429196	2	o17AUG02183546-P2AS-012605523010_01_P002	0	0	1	1	1
-80.94622711	72.42993596	3	o17AUG02183546-P2AS-012605523010_01_P002	0	0	0	1	1
-80.9432521	72.42269393	4	o17AUG02183546-P2AS-012605523010_01_P002	0	0	1	0	1
-80.94331196	72.42267461	5	o17AUG02183546-P2AS-012605523010_01_P002	0	0	1	0	1
-80.94322635	72.4226729	6	o17AUG02183546-P2AS-012605523010_01_P002	0	0	1	0	1
-80.97228421	72.42330082	7	o17AUG02183546-P2AS-012605523010_01_P002	0	0	1	1	1
-80.97221774	72.42329373	8	o17AUG02183546-P2AS-012605523010_01_P002	0	0	1	1	1
-80.97167127	72.42313052	9	o17AUG02183546-P2AS-012605523010_01_P002	0	0	1	0	1
-80.97174255	72.42310091	10	o17AUG02183546-P2AS-012605523010_01_P002	0	0	1	1	1
-80.98100679	72.42387259	11	o17AUG02183546-P2AS-012605523010_01_P002	0	0	1	1	1
-80.97094776	72.42170352	12	o17AUG02183546-P2AS-012605523010_01_P002	0	0	1	1	1
-80.97087675	72.4216956	13	o17AUG02183546-P2AS-012605523010_01_P002	0	0	1	1	1
-80.97086549	72.42170963	14	o17AUG02183546-P2AS-012605523010_01_P002	0	0	1	1	1
-80.95049501	72.41793396	15	o17AUG02183546-P2AS-012605523010_01_P002	0	0	1	1	1
-80.95048834	72.41792817	16	o17AUG02183546-P2AS-012605523010_01_P002	0	0	1	1	1
-80.97362931	72.41907962	17	o17AUG02183546-P2AS-012605523010_01_P002	0	0	0	1	1
-80.97366991	72.41906771	18	o17AUG02183546-P2AS-012605523010_01_P002	0	0	1	1	1
-80.96515258	72.41769392	19	o17AUG02183546-P2AS-012605523010_01_P002	0	0	1	0	1
-80.96508241	72.41768134	20	o17AUG02183546-P2AS-012605523010_01_P002	0	0	1	0	1
-80.8751257	72.4572706	21	o17AUG02183546-P2AS-012605523010_01_P002	0	0	1	1	1
-80.87120619	72.45598244	22	o17AUG02183546-P2AS-012605523010_01_P002	0	0	1	0	1
-80.87112847	72.45597471	23	o17AUG02183546-P2AS-012605523010_01_P002	0	0	1	0	1
-80.86010865	72.45438151	24	o17AUG02183546-P2AS-012605523010_01_P002	0	0	0	1	1
-80.8600669	72.45437269	25	o17AUG02183546-P2AS-012605523010_01_P002	0	0	1	1	1
-80.89237666	72.4526171	26	o17AUG02183546-P2AS-012605523010_01_P002	0	0	1	1	1
-80.89241082	72.45252525	27	o17AUG02183546-P2AS-012605523010_01_P002	0	0	0	1	1
-80.89237395	72.45251124	28	o17AUG02183546-P2AS-012605523010_01_P002	0	0	0	1	1
-80.90517112	72.45746032	29	o17AUG02183546-P2AS-012605523010_01_P002	0	0	0	1	1
-80.90514828	72.45751047	30	o17AUG02183546-P2AS-012605523010_01_P002	0	0	0	1	1
-80.92711342	72.45316821	31	o17AUG02183546-P2AS-012605523010_01_P002	0	0	0	1	1
-80.92702357	72.45315603	32	o17AUG02183546-P2AS-012605523010_01_P002	0	0	1	1	1
-80.93318371	72.44861041	33	o17AUG02183546-P2AS-012605523010_01_P002	0	0	1	0	1
-80.94983599	72.44744794	34	o17AUG02183546-P2AS-012605523010_01_P002	0	0	1	0	1
-80.89205626	72.44248187	35	o17AUG02183546-P2AS-012605523010_01_P002	0	0	1	1	1
-80.88551635	72.43847436	36	o17AUG02183546-P2AS-012605523010_01_P002	0	0	1	1	1
-80.88551287	72.4384611	37	o17AUG02183546-P2AS-012605523010_01_P002	0	0	0	1	1
-80.88552315	72.43844004	38	o17AUG02183546-P2AS-012605523010_01_P002	0	0	1	1	1
-80.88561022	72.4384442	39	o17AUG02183546-P2AS-012605523010_01_P002	0	0	1	1	1
-80.95323372	72.44441106	40	o17AUG02183546-P2AS-012605523010_01_P002	0	0	0	1	1
-80.92119778	72.43861808	41	o17AUG02183546-P2AS-012605523010_01_P002	0	0	1	1	1
-80.90461378	72.43597438	42	o17AUG02183546-P2AS-012605523010_01_P002	0	0	1	0	1
-80.91337903	72.43556568	43	o17AUG02183546-P2AS-012605523010_01_P002	0	0	1	0	1
-80.96255537	72.4401051	44	o17AUG02183546-P2AS-012605523010_01_P002	0	0	1	0	1
-80.95408023	72.43763079	45	o17AUG02183546-P2AS-012605523010_01_P002	0	0	1	1	1
-80.95383427	72.43760917	46	o17AUG02183546-P2AS-012605523010_01_P002	0	1	1	0	1
-80.90179048	72.43095934	47	o17AUG02183546-P2AS-012605523010_01_P002	0	0	1	1	1
-80.95648739	72.437054	48	o17AUG02183546-P2AS-012605523010_01_P002	0	1	1	1	1
-80.90979661	72.43134312	49	o17AUG02183546-P2AS-012605523010_01_P002	0	0	0	1	1
-80.88987459	72.42802938	50	o17AUG02183546-P2AS-012605523010_01_P002	0	0	1	1	1
-80.88976845	72.42803037	51	o17AUG02183546-P2AS-012605523010_01_P002	0	0	1	1	1
-80.97095697	72.419277	52	o17AUG02183546-P2AS-012605523010_01_P002	0	0	0	1	1
-80.94203875	72.41534718	53	o17AUG02183546-P2AS-012605523010_01_P002	0	0	0	1	1
-80.9421353	72.41533826	54	o17AUG02183546-P2AS-012605523010_01_P002	0	0	1	0	1
-80.9663223	72.41611276	55	o17AUG02183546-P2AS-012605523010_01_P002	0	0	1	0	1
-80.90743678	72.40841276	56	o17AUG02183546-P2AS-012605523010_01_P002	0	0	1	1	1
-80.90787619	72.40842481	57	o17AUG02183546-P2AS-012605523010_01_P002	0	0	0	1	1
-80.97450048	72.41337038	58	o17AUG02183546-P2AS-012605523010_01_P002	0	0	1	1	1
-80.96819374	72.41203854	59	o17AUG02183546-P2AS-012605523010_01_P002	0	0	1	1	1
-80.96816029	72.41203669	60	o17AUG02183546-P2AS-012605523010_01_P002	0	0	1	1	1
-80.95650967	72.41216853	61	o17AUG02183546-P2AS-012605523010_01_P002	0	0	1	1	1
-80.95645467	72.4121661	62	o17AUG02183546-P2AS-012605523010_01_P002	0	0	1	1	1
-80.97507225	72.41150345	63	o17AUG02183546-P2AS-012605523010_01_P002	0	0	1	1	1
-80.94815039	72.40792702	64	o17AUG02183546-P2AS-012605523010_01_P002	0	0	0	1	1
-80.96293427	72.40712131	65	o17AUG02183546-P2AS-012605523010_01_P002	0	0	1	1	1
-80.86514657	72.45499422	66	o17AUG02183546-P2AS-012605523010_01_P002	0	0	1	1	1
-80.86211233	72.45430492	67	o17AUG02183546-P2AS-012605523010_01_P002	0	0	0	1	1
-80.86218883	72.45428366	68	o17AUG02183546-P2AS-012605523010_01_P002	0	0	0	1	1
-80.87073907	72.45462737	69	o17AUG02183546-P2AS-012605523010_01_P002	0	0	0	1	1
-80.86182064	72.45534034	70	o17AUG02183546-P2AS-012605523010_01_P002	0	0	0	1	1
-80.88265281	72.44926112	71	o17AUG02183546-P2AS-012605523010_01_P002	0	0	1	1	1
-80.88247029	72.44923887	72	o17AUG02183546-P2AS-012605523010_01_P002	0	0	1	1	1
-80.90236662	72.45206853	73	o17AUG02183546-P2AS-012605523010_01_P002	0	0	1	1	1
-80.91650518	72.45340266	74	o17AUG02183546-P2AS-012605523010_01_P002	0	0	0	1	1
-80.90188503	72.44768502	75	o17AUG02183546-P2AS-012605523010_01_P002	0	0	1	1	1
-80.93327512	72.44865576	76	o17AUG02183546-P2AS-012605523010_01_P002	0	0	1	1	1
-80.93316151	72.44858787	77	o17AUG02183546-P2AS-012605523010_01_P002	0	0	1	1	1
-80.94388344	72.44899996	78	o17AUG02183546-P2AS-012605523010_01_P002	0	0	1	1	1
-80.92284528	72.44716825	79	o17AUG02183546-P2AS-012605523010_01_P002	0	0	0	1	1
-80.92276409	72.44713872	80	o17AUG02183546-P2AS-012605523010_01_P002	0	0	1	1	1
-80.91628627	72.44568823	81	o17AUG02183546-P2AS-012605523010_01_P002	0	0	0	1	1
-80.9162307	72.44566945	82	o17AUG02183546-P2AS-012605523010_01_P002	0	0	1	1	1
-80.91636313	72.44564509	83	o17AUG02183546-P2AS-012605523010_01_P002	0	0	0	1	1
-80.93307018	72.44541768	84	o17AUG02183546-P2AS-012605523010_01_P002	0	0	1	1	1
-80.93322938	72.44536007	85	o17AUG02183546-P2AS-012605523010_01_P002	0	0	1	1	1
-80.94968435	72.44743538	86	o17AUG02183546-P2AS-012605523010_01_P002	0	0	1	1	1
-80.94994826	72.44744549	87	o17AUG02183546-P2AS-012605523010_01_P002	0	0	1	0	1
-80.93686803	72.44505832	88	o17AUG02183546-P2AS-012605523010_01_P002	0	0	0	1	1
-80.95852645	72.44446309	89	o17AUG02183546-P2AS-012605523010_01_P002	0	0	0	1	1
-80.91327644	72.43562676	90	o17AUG02183546-P2AS-012605523010_01_P002	0	0	1	0	1
-80.91329947	72.43559111	91	o17AUG02183546-P2AS-012605523010_01_P002	0	0	1	0	1
-80.91600083	72.43146559	92	o17AUG02183546-P2AS-012605523010_01_P002	0	0	1	0	1
-80.97279216	72.42815488	93	o17AUG02183546-P2AS-012605523010_01_P002	0	0	1	1	1
-80.97285635	72.42814382	94	o17AUG02183546-P2AS-012605523010_01_P002	0	0	1	1	1
-80.97290341	72.42812798	95	o17AUG02183546-P2AS-012605523010_01_P002	0	0	0	1	1
-80.94186305	72.4235125	96	o17AUG02183546-P2AS-012605523010_01_P002	0	1	1	0	1
-80.93543917	72.42237275	97	o17AUG02183546-P2AS-012605523010_01_P002	0	0	1	1	1
-80.95612421	72.42152447	98	o17AUG02183546-P2AS-012605523010_01_P002	0	0	1	0	1
-80.95603237	72.42151306	99	o17AUG02183546-P2AS-012605523010_01_P002	0	0	1	0	1
-80.95615284	72.42148796	100	o17AUG02183546-P2AS-012605523010_01_P002	0	0	1	0	1
-80.95607961	72.42149163	101	o17AUG02183546-P2AS-012605523010_01_P002	0	0	1	0	1
-80.96677826	72.42162115	102	o17AUG02183546-P2AS-012605523010_01_P002	0	0	1	0	1
-80.96760652	72.42149673	103	o17AUG02183546-P2AS-012605523010_01_P002	0	0	1	0	1
-80.96299997	72.40712159	104	o17AUG02183546-P2AS-012605523010_01_P002	0	0	1	0	1
-80.96310597	72.40710163	105	o17AUG02183546-P2AS-012605523010_01_P002	0	0	1	0	1
-80.96721999	72.40460753	106	o17AUG02183546-P2AS-012605523010_01_P002	0	1	1	0	1
-80.94761065	72.43400215	107	o17AUG02183546-P2AS-012605523010_01_P002	0	0	1	1	1
-80.95564815	72.43274899	108	o17AUG02183546-P2AS-012605523010_01_P002	0	0	0	1	1
-80.97309051	72.43340537	109	o17AUG02183546-P2AS-012605523010_01_P002	0	0	1	1	1
-80.97291622	72.43337893	110	o17AUG02183546-P2AS-012605523010_01_P002	0	0	1	1	1
-80.9352145	72.42243219	111	o17AUG02183546-P2AS-012605523010_01_P002	0	0	0	1	1
-80.97701762	72.4209132	112	o17AUG02183546-P2AS-012605523010_01_P002	0	0	1	1	1
-80.97102067	72.41926992	113	o17AUG02183546-P2AS-012605523010_01_P002	0	0	1	1	1
-80.87887493	72.46033681	114	o17AUG02183546-P2AS-012605523010_01_P002	0	0	0	1	1
-80.87987078	72.46023335	115	o17AUG02183546-P2AS-012605523010_01_P002	0	0	0	1	1
-80.94533548	72.43165538	116	o17AUG02183546-P2AS-012605523010_01_P002	0	0	0	1	1
-80.94539761	72.43168107	117	o17AUG02183546-P2AS-012605523010_01_P002	0	0	1	1	1
-80.91291417	72.45530808	118	o17AUG02183546-P2AS-012605523010_01_P002	1	1	0	0	1
-80.91292548	72.45535668	119	o17AUG02183546-P2AS-012605523010_01_P002	1	1	0	0	1
-80.91301478	72.45535133	120	o17AUG02183546-P2AS-012605523010_01_P002	1	1	0	0	1
-80.91303863	72.45530853	121	o17AUG02183546-P2AS-012605523010_01_P002	1	1	0	0	1
-80.91308284	72.45533559	122	o17AUG02183546-P2AS-012605523010_01_P002	1	1	0	0	1
-80.91289418	72.45542374	123	o17AUG02183546-P2AS-012605523010_01_P002	1	1	0	0	1
-80.91305177	72.45541418	124	o17AUG02183546-P2AS-012605523010_01_P002	1	1	0	0	1
-80.91315026	72.45542605	125	o17AUG02183546-P2AS-012605523010_01_P002	1	1	0	0	1
-80.91324784	72.4554094	126	o17AUG02183546-P2AS-012605523010_01_P002	1	1	0	0	1
-80.91329061	72.4554221	127	o17AUG02183546-P2AS-012605523010_01_P002	1	1	0	0	1
-80.88105404	72.4511963	128	o17AUG02183546-P2AS-012605523010_01_P002	1	1	0	0	1
-80.89707417	72.45188511	129	o17AUG02183546-P2AS-012605523010_01_P002	1	1	0	0	1
-80.89702449	72.45188251	130	o17AUG02183546-P2AS-012605523010_01_P002	1	1	0	0	1
-80.89700545	72.45186626	131	o17AUG02183546-P2AS-012605523010_01_P002	1	1	0	0	1
-80.89695192	72.45187881	132	o17AUG02183546-P2AS-012605523010_01_P002	1	1	0	0	1
-80.89689118	72.45187434	133	o17AUG02183546-P2AS-012605523010_01_P002	1	1	0	0	1
-80.89687289	72.45185545	134	o17AUG02183546-P2AS-012605523010_01_P002	1	1	0	0	1
-80.90817146	72.44976982	135	o17AUG02183546-P2AS-012605523010_01_P002	1	1	0	0	1
-80.95355153	72.44449138	136	o17AUG02183546-P2AS-012605523010_01_P002	1	1	0	0	1
-80.95350956	72.44442701	137	o17AUG02183546-P2AS-012605523010_01_P002	1	1	0	0	1
-80.95330864	72.44436767	138	o17AUG02183546-P2AS-012605523010_01_P002	1	1	0	0	1
-80.95314166	72.44436813	139	o17AUG02183546-P2AS-012605523010_01_P002	1	1	0	0	1
-80.95316844	72.44433241	140	o17AUG02183546-P2AS-012605523010_01_P002	1	1	0	0	1
-80.96464067	72.43789451	141	o17AUG02183546-P2AS-012605523010_01_P002	1	1	0	0	1
-80.96456875	72.43789226	142	o17AUG02183546-P2AS-012605523010_01_P002	1	1	0	0	1
-80.9540483	72.43761923	143	o17AUG02183546-P2AS-012605523010_01_P002	1	1	0	0	1
-80.95400466	72.43761322	144	o17AUG02183546-P2AS-012605523010_01_P002	1	1	0	0	1
-80.9539363	72.4376215	145	o17AUG02183546-P2AS-012605523010_01_P002	1	1	0	0	1
-80.95385287	72.43763052	146	o17AUG02183546-P2AS-012605523010_01_P002	1	1	0	0	1
-80.95216173	72.43619148	147	o17AUG02183546-P2AS-012605523010_01_P002	1	0	0	1	1
-80.95219542	72.43617308	148	o17AUG02183546-P2AS-012605523010_01_P002	1	0	0	1	1
-80.95212035	72.43618639	149	o17AUG02183546-P2AS-012605523010_01_P002	1	1	0	0	1
-80.95206475	72.43617639	150	o17AUG02183546-P2AS-012605523010_01_P002	1	0	0	1	1
-80.94547429	72.43170404	151	o17AUG02183546-P2AS-012605523010_01_P002	1	1	0	0	1
-80.94544926	72.4316902	152	o17AUG02183546-P2AS-012605523010_01_P002	1	1	0	0	1
-80.94536671	72.43164653	153	o17AUG02183546-P2AS-012605523010_01_P002	1	1	0	0	1
-80.94533233	72.43163811	154	o17AUG02183546-P2AS-012605523010_01_P002	1	1	0	0	1
-80.94342823	72.42928906	155	o17AUG02183546-P2AS-012605523010_01_P002	1	1	0	0	1
-80.94329419	72.42924056	156	o17AUG02183546-P2AS-012605523010_01_P002	1	1	0	0	1
-80.96903771	72.43205079	157	o17AUG02183546-P2AS-012605523010_01_P002	1	1	0	0	1
-80.9690186	72.43202574	158	o17AUG02183546-P2AS-012605523010_01_P002	1	0	0	1	1
-80.96897959	72.43200872	159	o17AUG02183546-P2AS-012605523010_01_P002	1	1	0	0	1
-80.96894891	72.43199699	160	o17AUG02183546-P2AS-012605523010_01_P002	1	1	0	0	1
-80.97970524	72.42799613	161	o17AUG02183546-P2AS-012605523010_01_P002	1	1	0	0	1
-80.93555051	72.42235764	162	o17AUG02183546-P2AS-012605523010_01_P002	1	1	0	0	1
-80.93549661	72.42234714	163	o17AUG02183546-P2AS-012605523010_01_P002	1	1	0	0	1
-80.93538529	72.4223332	164	o17AUG02183546-P2AS-012605523010_01_P002	1	1	0	0	1
-80.94535763	72.41727352	165	o17AUG02183546-P2AS-012605523010_01_P002	1	1	0	0	1
-80.94532416	72.41725844	166	o17AUG02183546-P2AS-012605523010_01_P002	1	1	0	0	1
-80.94525101	72.41723776	167	o17AUG02183546-P2AS-012605523010_01_P002	1	1	0	0	1
-80.94522866	72.41722251	168	o17AUG02183546-P2AS-012605523010_01_P002	1	1	0	0	1
-80.94519373	72.41719306	169	o17AUG02183546-P2AS-012605523010_01_P002	1	1	0	0	1
-80.94518272	72.41717157	170	o17AUG02183546-P2AS-012605523010_01_P002	1	1	0	0	1
-80.97719765	72.42091639	171	o17AUG02183546-P2AS-012605523010_01_P002	1	1	0	0	1
-80.97709931	72.42090454	172	o17AUG02183546-P2AS-012605523010_01_P002	1	1	0	0	1
-80.97709648	72.42088157	173	o17AUG02183546-P2AS-012605523010_01_P002	1	1	0	0	1
-80.94197148	72.41535095	174	o17AUG02183546-P2AS-012605523010_01_P002	1	1	0	0	1
-80.88439082	72.43381595	175	o17AUG02183546-P2AS-012605523010_01_P002	1	1	0	0	1
-80.8843114	72.43382532	176	o17AUG02183546-P2AS-012605523010_01_P002	1	1	0	0	1
-80.8842443	72.43380781	177	o17AUG02183546-P2AS-012605523010_01_P002	1	1	0	0	1
-80.96638804	72.41613146	178	o17AUG02183546-P2AS-012605523010_01_P002	1	1	0	0	1
-80.96628391	72.41610935	179	o17AUG02183546-P2AS-012605523010_01_P002	1	0	0	0	1
-80.96606494	72.41602893	180	o17AUG02183546-P2AS-012605523010_01_P002	1	1	0	0	1
-80.9660211	72.4160105	181	o17AUG02183546-P2AS-012605523010_01_P002	1	1	0	0	1
-80.96577919	72.41598055	182	o17AUG02183546-P2AS-012605523010_01_P002	1	1	0	0	1
-80.96572644	72.41597011	183	o17AUG02183546-P2AS-012605523010_01_P002	1	1	0	0	1
-80.97197974	72.41804295	184	o17AUG02183546-P2AS-012605523010_01_P002	1	1	0	0	1
-80.90745325	72.40852314	185	o17AUG02183546-P2AS-012605523010_01_P002	1	1	0	0	1
-80.90743586	72.40849103	186	o17AUG02183546-P2AS-012605523010_01_P002	1	1	0	0	1
-80.90787254	72.40848765	187	o17AUG02183546-P2AS-012605523010_01_P002	1	1	0	0	1
-80.90819558	72.40832774	188	o17AUG02183546-P2AS-012605523010_01_P002	1	1	0	0	1
-80.97463039	72.41344506	189	o17AUG02183546-P2AS-012605523010_01_P002	1	1	0	0	1
-80.97454909	72.41339549	190	o17AUG02183546-P2AS-012605523010_01_P002	1	1	0	0	1
-80.95816593	72.41215035	191	o17AUG02183546-P2AS-012605523010_01_P002	1	0	0	1	1
-80.95823348	72.41211564	192	o17AUG02183546-P2AS-012605523010_01_P002	1	1	0	0	1
-80.96554255	72.41130838	193	o17AUG02183546-P2AS-012605523010_01_P002	1	1	0	0	1
-80.96499044	72.41103499	194	o17AUG02183546-P2AS-012605523010_01_P002	1	1	0	0	1
-80.96488104	72.41097383	195	o17AUG02183546-P2AS-012605523010_01_P002	1	1	0	0	1
-80.978872	72.41028157	196	o17AUG02183546-P2AS-012605523010_01_P002	1	1	0	0	1
-80.97893742	72.41026966	197	o17AUG02183546-P2AS-012605523010_01_P002	1	1	0	0	1
-80.97899466	72.41026409	198	o17AUG02183546-P2AS-012605523010_01_P002	1	1	0	0	1
-80.97906582	72.41024901	199	o17AUG02183546-P2AS-012605523010_01_P002	1	1	0	0	1
-80.97890414	72.4102527	200	o17AUG02183546-P2AS-012605523010_01_P002	1	0	0	1	1
-80.98973342	72.41076855	201	o17AUG02183546-P2AS-012605523010_01_P002	1	1	0	0	1
-80.9896139	72.41081214	202	o17AUG02183546-P2AS-012605523010_01_P002	1	1	0	0	1
-81.03170925	72.37587147	203	o17AUG02183546-P2AS-012605523010_01_P002	1	1	0	0	1
-80.85928433	72.4547543	204	o17AUG02183546-P2AS-012605523010_01_P002	1	1	0	0	1
-80.94130814	72.44207564	205	o17AUG02183546-P2AS-012605523010_01_P002	1	1	0	0	1
-80.91308286	72.45544514	206	o17AUG02183546-P2AS-012605523010_01_P002	1	1	0	0	1
-80.90935578	72.45492142	207	o17AUG02183546-P2AS-012605523010_01_P002	1	1	0	0	1
-80.90935065	72.4549376	208	o17AUG02183546-P2AS-012605523010_01_P002	1	1	0	0	1
-80.66742324	72.49324195	209	o17AUG02183546-P2AS-012605523010_01_P002	1	1	0	0	1
-80.70833933	72.474959	210	o17AUG02183546-P2AS-012605523010_01_P002	1	1	0	0	1
-80.9108265	72.44589138	211	o17AUG02183546-P2AS-012605523010_01_P002	1	1	0	0	1
-80.91078582	72.44588904	212	o17AUG02183546-P2AS-012605523010_01_P002	1	1	0	0	1
-80.92330002	72.446693	213	o17AUG02183546-P2AS-012605523010_01_P002	1	1	0	0	1
-80.94132142	72.44505445	214	o17AUG02183546-P2AS-012605523010_01_P002	1	1	0	0	1
-80.9413005	72.4450422	215	o17AUG02183546-P2AS-012605523010_01_P002	1	1	0	0	1
-80.91727386	72.4392823	216	o17AUG02183546-P2AS-012605523010_01_P002	1	1	0	0	1
-80.93646161	72.43163798	217	o17AUG02183546-P2AS-012605523010_01_P002	1	1	0	0	1
-80.94737754	72.43407823	218	o17AUG02183546-P2AS-012605523010_01_P002	1	1	0	0	1
-80.97340855	72.43342458	219	o17AUG02183546-P2AS-012605523010_01_P002	1	1	0	0	1
-80.97337117	72.43341156	220	o17AUG02183546-P2AS-012605523010_01_P002	1	1	0	0	1
-80.97305795	72.43338318	221	o17AUG02183546-P2AS-012605523010_01_P002	1	1	0	0	1
-80.97302111	72.43340265	222	o17AUG02183546-P2AS-012605523010_01_P002	1	1	0	0	1
-80.9432521	72.42269393	223	o17AUG02183546-P2AS-012605523010_01_P002	0	0	1	0	1
-80.94331196	72.42267461	224	o17AUG02183546-P2AS-012605523010_01_P002	0	0	1	0	1
-80.94322635	72.4226729	225	o17AUG02183546-P2AS-012605523010_01_P002	0	0	1	0	1
-81.24160199	72.26223401	226	o17AUG02183524-P2AS-012605523010_01_P001	0	0	0	1	1
